# Supplementary material for: A Starch- and Sucrose-Reduced Diet in Irritable Bowel Syndrome Leads to Lower Circulating Levels of PAI-1 and Visfatin: A Randomized Controlled Study
Source: Nutrients. 2022 Apr 19;14(9):1688. doi: 10.3390/nu14091688 (PMC9101041; doi:10.3390/nu14091688)
Supplement: Supplementary file 1 [file nutrients-14-01688-s001.zip]

Archive with 1 entries (1 files):
- nutrients-1636282-supplementary.pdf
